# Supplementary material for: Characterization of pseudorabies virus transcriptome by Illumina sequencing
Source: BMC Microbiol. 2015 Jul 1;15:130. doi: 10.1186/s12866-015-0470-0 (PMC4487798; doi:10.1186/s12866-015-0470-0)
Supplement: Additional file 1: — Splice site analysis using totalRNA sequencing data. [file 12866_2015_470_MOESM1_ESM.xlsx]

## Sheet: Sheet1
DATASET S1 List of splice junction candidates identified in random-hexamer primed samples, sorted and filtered by junction coverage and anchor size.
ALL SPLICE JUNCTION CANDIDATES
Reference genome	junction start	junction end	junction ID	coverage	strand	anchor size	TopHat-score
KJ717492.1	128717	129070	JUNC00000096	1110	-	99,98	255
	115672	116021	JUNC00000036	1101	+	94,99	250
	115495	115806	JUNC00000035	851	+	97,93	218
	128932	129243	JUNC00000097	850	-	93,97	214
	73187	76264	JUNC00000029	262	-	98100	0,2977
	97296	97626	JUNC00000032	257	-	93,99	231
	116843	117183	JUNC00000055	141	+	99,94	246
	116824	117189	JUNC00000051	137	+	99100	265
	127549	127914	JUNC00000082	135	-	100,99	266
	127554	127917	JUNC00000085	132	-	100100	263
	116821	117178	JUNC00000047	131	+	100100	257
	127555	127895	JUNC00000081	126	-	94,99	241
	127549	127916	JUNC00000083	122	-	100,99	268
	127552	129266	JUNC00000084	117	-	97,10	0,1704
	127549	127826	JUNC00000079	116	-	100,96	181
	127587	127861	JUNC00000086	104	+	98100	174
	116737	116922	JUNC00000038	97	+	10100	0,85
	127541	127914	JUNC00000077	82	+	99,99	274
	127816	128001	JUNC00000095	80	-	100,10	175
	116843	117201	JUNC00000056	79	+	99,94	264
	127537	127895	JUNC00000072	75	-	94,99	259
	116821	117196	JUNC00000048	73	+	100100	275
	127550	127850	JUNC00000080	66	-	99,99	201
	127537	127774	JUNC00000073	58	-	99,99	138
	127537	127804	JUNC00000074	58	-	99,96	171
	115713	118456	JUNC00000037	56	+	53,99	0,2644
	127537	128027	JUNC00000076	56	-	99,88	402
	116711	117201	JUNC00000044	52	+	88,99	391
	116843	117175	JUNC00000054	37	+	99,97	235
	116822	117207	JUNC00000049	32	+	99100	285
	127543	127917	JUNC00000078	32	-	99100	274
	116715	117177	JUNC00000043	31	+	80,99	363
	116822	117054	JUNC00000045	29	+	99100	132
	97307	97579	JUNC00000031	26	-	82100	172
	116822	117164	JUNC00000050	26	+	99,33	309
	127684	127916	JUNC00000092	25	-	100,99	133
	127675	127916	JUNC00000091	24	-	100,99	142
	116822	117125	JUNC00000046	23	+	99,99	204
	127574	127916	JUNC00000068	22	-	33,99	243
	116843	117207	JUNC00000057	19	+	99,94	270
	127531	127895	JUNC00000071	19	-	94,99	265
	116843	117187	JUNC00000059	17	+	99,56	288
	127551	127895	JUNC00000067	17	-	56,99	245
	28864	29262	JUNC00000020	15	+	100,49	349
	116913	117180	JUNC00000062	14	-	95100	167
	73206	75074	JUNC00000027	13	-	79,83	0,1785
	116653	117054	JUNC00000039	11	+	94100	301
	127598	127895	JUNC00000087	11	-	96,99	198
	127684	128085	JUNC00000093	11	-	100,94	307
	116843	117122	JUNC00000052	10	+	99,96	183
	116843	117148	JUNC00000058	10	+	99,23	282
	127590	127895	JUNC00000069	10	-	23,99	206
	116843	117140	JUNC00000053	9	+	99,96	201
	127624	127896	JUNC00000090	9	-	97100	172
	116737	117140	JUNC00000041	8	+	50,98	305
	116843	117145	JUNC00000060	8	+	99,11	291
	127593	127895	JUNC00000066	8	-	11,99	203
	127598	128001	JUNC00000088	8	-	98,50	353
	67141	68143	JUNC00000025	7	-	99,32	970
	127527	127850	JUNC00000070	7	-	98,99	224
	127542	127839	JUNC00000075	7	-	94,98	199
	116699	116942	JUNC00000042	5	+	96,57	186
	127769	128085	JUNC00000094	4	-	98,98	218
	17560	17768	JUNC00000014	3	+	97,75	133
	22121	23778	JUNC00000016	3	-	25,99	0,1558
	54585	55649	JUNC00000021	3	-	97,42	0,1022
	64721	65462	JUNC00000024	3	-	53,48	693
	97662	97889	JUNC00000033	3	-	54,47	180
	116878	117136	JUNC00000061	3	-	99,98	160
	9305	9761	JUNC00000002	2	-	88,40	416
	13665	15748	JUNC00000007	2	-	68,50	0,2033
	13992	15025	JUNC00000008	2	-	68,47	986
	15049	15620	JUNC00000010	2	-	44,69	502
	17035	17299	JUNC00000012	2	+	59,88	176
	17145	17335	JUNC00000013	2	+	66,58	132
	24288	25125	JUNC00000017	2	+	28,74	763
	24749	25134	JUNC00000018	2	+	66,83	302
	68809	68990	JUNC00000026	2	+	39,88	0,93
	73203	76200	JUNC00000028	2	-	82,40	0,2957
	92804	92989	JUNC00000030	2	+	67,46	139
	116948	117193	JUNC00000063	2	+	97,49	196
	3662	4474	JUNC00000001	1	+	44,57	755
	9374	9761	JUNC00000003	1	-	70,31	356
	10638	11970	JUNC00000004	1	-	53,48	0,1284
	12499	12752	JUNC00000005	1	-	53,48	205
	12505	12763	JUNC00000006	1	-	47,54	204
	15019	17520	JUNC00000009	1	-	20,81	0,2420
	16905	17246	JUNC00000011	1	+	77,24	317
	18065	18346	JUNC00000015	1	+	72,29	252
	24988	25124	JUNC00000019	1	-	56,45	0,91
	64652	66163	JUNC00000022	1	+	72,29	0,1482
	64688	65462	JUNC00000023	1	+	55,46	728
	114451	117137	JUNC00000034	1	+	8,93	0,2593
	116715	117095	JUNC00000040	1	+	32,69	311
	120219	120431	JUNC00000064	1	+	64,37	175
	127557	128003	JUNC00000065	1	-	37,64	382
	127643	128023	JUNC00000089	1	-	69,32	348
TOP SPLICE JUNCTION CANDIDATES
Reference genome	junction start	junction end	junction ID	coverage	strand	anchor size	TopHat-score
KJ717492	128717	129070	JUNC00000096	1110	-	99,98	255
	115672	116021	JUNC00000036	1101	+	94,99	250
	115495	115806	JUNC00000035	851	+	97,93	218
	128932	129243	JUNC00000097	850	-	93,97	214
	73187	76264	JUNC00000029	262	-	98100	0,2977
	97296	97626	JUNC00000032	257	-	93,99	231
	116843	117183	JUNC00000055	141	+	99,94	246
	116824	117189	JUNC00000051	137	+	99100	265
	127549	127914	JUNC00000082	135	-	100,99	266
	127554	127917	JUNC00000085	132	-	100100	263
	116821	117178	JUNC00000047	131	+	100100	257
	127555	127895	JUNC00000081	126	-	94,99	241
	127549	127916	JUNC00000083	122	-	100,99	268
	127552	129266	JUNC00000084	117	-	97,10	0,1704
	127549	127826	JUNC00000079	116	-	100,96	181
	127587	127861	JUNC00000086	104	+	98100	174
	116737	116922	JUNC00000038	97	+	10100	0,85
	127541	127914	JUNC00000077	82	+	99,99	274
	127816	128001	JUNC00000095	80	-	100,10	175
	116843	117201	JUNC00000056	79	+	99,94	264
	127537	127895	JUNC00000072	75	-	94,99	259
	116821	117196	JUNC00000048	73	+	100100	275
	127550	127850	JUNC00000080	66	-	99,99	201
	127537	127774	JUNC00000073	58	-	99,99	138
	127537	127804	JUNC00000074	58	-	99,96	171
	115713	118456	JUNC00000037	56	+	53,99	0,2644
	127537	128027	JUNC00000076	56	-	99,88	402
	116711	117201	JUNC00000044	52	+	88,99	391
	116843	117175	JUNC00000054	37	+	99,97	235
	116822	117207	JUNC00000049	32	+	99100	285
	127543	127917	JUNC00000078	32	-	99100	274
	116715	117177	JUNC00000043	31	+	80,99	363
	116822	117054	JUNC00000045	29	+	99100	132
	97307	97579	JUNC00000031	26	-	82100	172
	116822	117164	JUNC00000050	26	+	99,33	309
	127684	127916	JUNC00000092	25	-	100,99	133
	127675	127916	JUNC00000091	24	-	100,99	142
	116822	117125	JUNC00000046	23	+	99,99	204
	127574	127916	JUNC00000068	22	-	33,99	243
	116843	117207	JUNC00000057	19	+	99,94	270
	127531	127895	JUNC00000071	19	-	94,99	265
	116843	117187	JUNC00000059	17	+	99,56	288
	127551	127895	JUNC00000067	17	-	56,99	245
	28864	29262	JUNC00000020	15	+	100,49	349
	116913	117180	JUNC00000062	14	-	95100	167
	73206	75074	JUNC00000027	13	-	79,83	0,1785
	116653	117054	JUNC00000039	11	+	94100	301
	127598	127895	JUNC00000087	11	-	96,99	198
	127684	128085	JUNC00000093	11	-	100,94	307
SPLICE JUNCTIONS WITH ANCHOR SIZE > 4
Reference genome	junction start	junction end	junction ID	coverage	strand	anchors both sides	TopHat-score
KJ717492	128717	129070	JUNC00000096	1110	-	99,98	255
	115672	116021	JUNC00000036	1101	+	94,99	250
	115495	115806	JUNC00000035	851	+	97,93	218
	128932	129243	JUNC00000097	850	-	93,97	214
	73187	76264	JUNC00000029	262	-	98100	0,2977
	97296	97626	JUNC00000032	257	-	93,99	231
	116843	117183	JUNC00000055	141	+	99,94	246
	116824	117189	JUNC00000051	137	+	99100	265
	127549	127914	JUNC00000082	135	-	100,99	266
	127554	127917	JUNC00000085	132	-	100100	263
	116821	117178	JUNC00000047	131	+	100100	257
	127555	127895	JUNC00000081	126	-	94,99	241
	127549	127916	JUNC00000083	122	-	100,99	268
	127552	129266	JUNC00000084	117	-	97,10	0,1704
	127549	127826	JUNC00000079	116	-	100,96	181
	127587	127861	JUNC00000086	104	+	98100	174
	116737	116922	JUNC00000038	97	+	10100	0,85
	127541	127914	JUNC00000077	82	+	99,99	274
	127816	128001	JUNC00000095	80	-	100,10	175
	116843	117201	JUNC00000056	79	+	99,94	264
	127537	127895	JUNC00000072	75	-	94,99	259
	116821	117196	JUNC00000048	73	+	100100	275
	127550	127850	JUNC00000080	66	-	99,99	201
	127537	127774	JUNC00000073	58	-	99,99	138
	127537	127804	JUNC00000074	58	-	99,96	171
	115713	118456	JUNC00000037	56	+	53,99	0,2644
	127537	128027	JUNC00000076	56	-	99,88	402
	116711	117201	JUNC00000044	52	+	88,99	391
	116843	117175	JUNC00000054	37	+	99,97	235
	116822	117207	JUNC00000049	32	+	99100	285
	127543	127917	JUNC00000078	32	-	99100	274
	116715	117177	JUNC00000043	31	+	80,99	363
	116822	117054	JUNC00000045	29	+	99100	132
	97307	97579	JUNC00000031	26	-	82100	172
	116822	117164	JUNC00000050	26	+	99,33	309
	127684	127916	JUNC00000092	25	-	100,99	133
	127675	127916	JUNC00000091	24	-	100,99	142
	116822	117125	JUNC00000046	23	+	99,99	204
	127574	127916	JUNC00000068	22	-	33,99	243
	116843	117207	JUNC00000057	19	+	99,94	270
	127531	127895	JUNC00000071	19	-	94,99	265
	116843	117187	JUNC00000059	17	+	99,56	288
	127551	127895	JUNC00000067	17	-	56,99	245
	28864	29262	JUNC00000020	15	+	100,49	349
	116913	117180	JUNC00000062	14	-	95100	167
	73206	75074	JUNC00000027	13	-	79,83	0,1785
	116653	117054	JUNC00000039	11	+	94100	301
	127598	127895	JUNC00000087	11	-	96,99	198
	127684	128085	JUNC00000093	11	-	100,94	307

## Sheet: Sheet2
TOP SPLICE JUNCTION CANDIDATES
Reference genome	junction start	junction end	junction ID	coverage	strand	anchor size	TopHat-score
KJ717492	128717	129070	JUNC00000096	1110	-	99,98	255
	115672	116021	JUNC00000036	1101	+	94,99	250
	115495	115806	JUNC00000035	851	+	97,93	218
	128932	129243	JUNC00000097	850	-	93,97	214
	73187	76264	JUNC00000029	262	-	98100	0,2977
	97296	97626	JUNC00000032	257	-	93,99	231
	116843	117183	JUNC00000055	141	+	99,94	246
	116824	117189	JUNC00000051	137	+	99100	265
	127549	127914	JUNC00000082	135	-	100,99	266
	127554	127917	JUNC00000085	132	-	100100	263
	116821	117178	JUNC00000047	131	+	100100	257
	127555	127895	JUNC00000081	126	-	94,99	241
	127549	127916	JUNC00000083	122	-	100,99	268
	127552	129266	JUNC00000084	117	-	97,10	0,1704
	127549	127826	JUNC00000079	116	-	100,96	181
	127587	127861	JUNC00000086	104	+	98100	174
	116737	116922	JUNC00000038	97	+	10100	0,85
	127541	127914	JUNC00000077	82	+	99,99	274
	127816	128001	JUNC00000095	80	-	100,10	175
	116843	117201	JUNC00000056	79	+	99,94	264
	127537	127895	JUNC00000072	75	-	94,99	259
	116821	117196	JUNC00000048	73	+	100100	275
	127550	127850	JUNC00000080	66	-	99,99	201
	127537	127774	JUNC00000073	58	-	99,99	138
	127537	127804	JUNC00000074	58	-	99,96	171
	115713	118456	JUNC00000037	56	+	53,99	0,2644
	127537	128027	JUNC00000076	56	-	99,88	402
	116711	117201	JUNC00000044	52	+	88,99	391
	116843	117175	JUNC00000054	37	+	99,97	235
	116822	117207	JUNC00000049	32	+	99100	285
	127543	127917	JUNC00000078	32	-	99100	274
	116715	117177	JUNC00000043	31	+	80,99	363
	116822	117054	JUNC00000045	29	+	99100	132
	97307	97579	JUNC00000031	26	-	82100	172
	116822	117164	JUNC00000050	26	+	99,33	309
	127684	127916	JUNC00000092	25	-	100,99	133
	127675	127916	JUNC00000091	24	-	100,99	142
	116822	117125	JUNC00000046	23	+	99,99	204
	127574	127916	JUNC00000068	22	-	33,99	243
	116843	117207	JUNC00000057	19	+	99,94	270
	127531	127895	JUNC00000071	19	-	94,99	265
	116843	117187	JUNC00000059	17	+	99,56	288
	127551	127895	JUNC00000067	17	-	56,99	245
	28864	29262	JUNC00000020	15	+	100,49	349
	116913	117180	JUNC00000062	14	-	95100	167
	73206	75074	JUNC00000027	13	-	79,83	0,1785
	116653	117054	JUNC00000039	11	+	94100	301
	127598	127895	JUNC00000087	11	-	96,99	198
	127684	128085	JUNC00000093	11	-	100,94	307

## Sheet: Sheet3
SPLICE JUNCTIONS WITH ANCHOR SIZE > 4
Reference genome	junction start	junction end	junction ID	coverage	strand	anchors both sides	TopHat-score
KJ717492	128717	129070	JUNC00000096	1110	-	99,98	255
	115672	116021	JUNC00000036	1101	+	94,99	250
	115495	115806	JUNC00000035	851	+	97,93	218
	128932	129243	JUNC00000097	850	-	93,97	214
	73187	76264	JUNC00000029	262	-	98100	0,2977
	97296	97626	JUNC00000032	257	-	93,99	231
	116843	117183	JUNC00000055	141	+	99,94	246
	116824	117189	JUNC00000051	137	+	99100	265
	127549	127914	JUNC00000082	135	-	100,99	266
	127554	127917	JUNC00000085	132	-	100100	263
	116821	117178	JUNC00000047	131	+	100100	257
	127555	127895	JUNC00000081	126	-	94,99	241
	127549	127916	JUNC00000083	122	-	100,99	268
	127552	129266	JUNC00000084	117	-	97,10	0,1704
	127549	127826	JUNC00000079	116	-	100,96	181
	127587	127861	JUNC00000086	104	+	98100	174
	116737	116922	JUNC00000038	97	+	10100	0,85
	127541	127914	JUNC00000077	82	+	99,99	274
	127816	128001	JUNC00000095	80	-	100,10	175
	116843	117201	JUNC00000056	79	+	99,94	264
	127537	127895	JUNC00000072	75	-	94,99	259
	116821	117196	JUNC00000048	73	+	100100	275
	127550	127850	JUNC00000080	66	-	99,99	201
	127537	127774	JUNC00000073	58	-	99,99	138
	127537	127804	JUNC00000074	58	-	99,96	171
	115713	118456	JUNC00000037	56	+	53,99	0,2644
	127537	128027	JUNC00000076	56	-	99,88	402
	116711	117201	JUNC00000044	52	+	88,99	391
	116843	117175	JUNC00000054	37	+	99,97	235
	116822	117207	JUNC00000049	32	+	99100	285
	127543	127917	JUNC00000078	32	-	99100	274
	116715	117177	JUNC00000043	31	+	80,99	363
	116822	117054	JUNC00000045	29	+	99100	132
	97307	97579	JUNC00000031	26	-	82100	172
	116822	117164	JUNC00000050	26	+	99,33	309
	127684	127916	JUNC00000092	25	-	100,99	133
	127675	127916	JUNC00000091	24	-	100,99	142
	116822	117125	JUNC00000046	23	+	99,99	204
	127574	127916	JUNC00000068	22	-	33,99	243
	116843	117207	JUNC00000057	19	+	99,94	270
	127531	127895	JUNC00000071	19	-	94,99	265
	116843	117187	JUNC00000059	17	+	99,56	288
	127551	127895	JUNC00000067	17	-	56,99	245
	28864	29262	JUNC00000020	15	+	100,49	349
	116913	117180	JUNC00000062	14	-	95100	167
	73206	75074	JUNC00000027	13	-	79,83	0,1785
	116653	117054	JUNC00000039	11	+	94100	301
	127598	127895	JUNC00000087	11	-	96,99	198
	127684	128085	JUNC00000093	11	-	100,94	307
